# Supplementary material for: HIV Coinfection Is Associated with Low-Fitness rpoB Variants in Rifampicin-Resistant Mycobacterium tuberculosis
Source: Antimicrob Agents Chemother. 2020 Sep 21;64(10):e00782-20. doi: 10.1128/AAC.00782-20 (PMC7508592; doi:10.1128/AAC.00782-20)
Supplement: Supplemental file 2 [file AAC.00782-20-sd002.xlsx]

## Sheet: Feuil1
Genome_name	Accession Number	rpoB mutation	Compensatory mutation	rifampicin low fitness/high fitness mutation	isoniazid DR mutation grouping	Mtb Lineage	TB_HISTORY	HIV_STATUS	COUNTRY	SEXE	age	Table1_model
G19991	SAMEA6797794	D435V	No	low fitness	Group 2	L2	Yes, history of TB (including relapse, failure, default	Positive	Peru	Female	27.0712	1
G05010	SRR5535696	D435V	No	low fitness	Group 2	L4	No history of TB	Positive	Peru	Male	27.9425	1
G04114	SRR3725013	H445D	No	low fitness	Group 2	L2	No history of TB	Positive	Thailand	Male	24.6027	1
G19999	SAMEA6797795	L452P	No	low fitness	Group 2	L2	Yes, history of TB (including relapse, failure, default	Positive	South Africa	Male	31.2986	1
G19995	SAMEA6797796	S450L	yes	high fitness	Group 2	L4	Yes, history of TB (including relapse, failure, default	Positive	South Africa	Female	37.4877	1
G22192	SAMEA6797797	H445Y	No	low fitness	NA	L4	Yes, history of TB (including relapse, failure, default	Positive	South Africa	Female	41.3699	1
G19914	SAMEA6797798	L452P	No	low fitness	NA	L2	Yes, history of TB (including relapse, failure, default	Positive	South Africa	Male	27.1014	1
G19998	SAMEA6797799	S450L;E1098A	No	high fitness	Group 2	L4	Yes, history of TB (including relapse, failure, default	Positive	South Africa	Female	31.9342	1
G21914	SAMEA6797800	NA	NA	NA	Group 2	L4	No history of TB	Positive	Peru	Female	29.0384	0
G19926	SAMEA6797801	H445Y	No	low fitness	NA	L4	Yes, history of TB (including relapse, failure, default	Positive	South Africa	Male	27.8466	1
G21887	SAMEA6797802	H445D	No	low fitness	Group 2	L4	No history of TB	Positive	Côte d'Ivoire	Female	39.2027	1
G05092	SRR5535695	NA	NA	NA	Group 3	L4	No history of TB	Positive	South Africa	Male	43.2438	0
G21968	SAMEA6797803	H445L	No	low fitness	NA	L4	Yes, history of TB (including relapse, failure, default	Positive	Nigeria	Male	35.5178	1
G19923	SAMEA6797804	S450L	yes	high fitness	Group 3	L2	No history of TB	Positive	South Africa	Female	30.7096	1
G07480	SRR7517778	R827C;V170F	No	low fitness	Group 2	L2	Yes, history of TB (including relapse, failure, default	Positive	Thailand	Male	46.2685	1
G07482	SRR7517777	S450L;L731P	No	high fitness	Group 2	L2	Yes, history of TB (including relapse, failure, default	Positive	Thailand	Female	28.0274	1
G19984	SAMEA6797805	D435V	No	low fitness	Group 2	L4	Yes, history of TB (including relapse, failure, default	Positive	South Africa	Female	32.9123	1
G19894	SAMEA6797806	S450L	yes	high fitness	Group 2	L4	No history of TB	Positive	South Africa	Female	45.2904	1
G04108	SRR3725008	H445D	No	low fitness	NA	L2	Yes, history of TB (including relapse, failure, default	Positive	Thailand	Male	32.989	1
G19928	SAMEA6797807	S450L	No	high fitness	Group 3	L2	Yes, history of TB (including relapse, failure, default	Positive	South Africa	Female	37.9288	1
G20091	SAMEA6797808	Q432L	No	low fitness	Group 3	L4	Yes, history of TB (including relapse, failure, default	Positive	Kenya	Male	37.0795	1
G21975	SAMEA6797809	H445Y	No	low fitness	Group 2	L4	Yes, history of TB (including relapse, failure, default	Positive	Nigeria	Female	28.0986	1
G20086	SAMEA6797810	S450L	No	high fitness	Group 2	L2	Yes, history of TB (including relapse, failure, default	Positive	Kenya	Female	41.1205	1
G19913	SAMEA6797811	H445D	No	low fitness	Group 2	L4	Yes, history of TB (including relapse, failure, default	Positive	South Africa	Female	40.7205	1
G21950	SAMEA6797812	D435V	No	low fitness	Group 1	L4	Yes, history of TB (including relapse, failure, default	Positive	Nigeria	Male	38.3836	1
G19952	SAMEA6797813	NA	NA	NA	Group 2	L4	No history of TB	Positive	South Africa	Male	30.1671	0
G19954	SAMEA6797814	L430P	No	low fitness	NA	L2	No history of TB	Positive	South Africa	Male	44.5342	1
G19930	SAMEA6797815	D435V	No	low fitness	Group 2	L2	Yes, history of TB (including relapse, failure, default	Positive	South Africa	Female	33.1863	1
G19904	SAMEA6797816	S450L	yes	high fitness	Group 2	L2	No history of TB	Positive	South Africa	Female	31.7205	1
G19924	SAMEA6797817	S450L	No	high fitness	Group 3	L2	No history of TB	Positive	South Africa	Female	39.3507	1
G05069	SRR3725667	NA	NA	NA	Group 3	L4	No history of TB	Positive	South Africa	Female	34.3699	0
G22187	SAMEA6797818	D435V	No	low fitness	Group 2	L4	No history of TB	Positive	Democratic Republic of Congo	Male	14.1836	1
G19916	SAMEA6797819	S450L	No	high fitness	NA	L1	No history of TB	Positive	South Africa	Male	34.4192	1
G19920	SAMEA6797820	S450L	No	high fitness	Group 2	L4	Yes, history of TB (including relapse, failure, default	Positive	South Africa	Male	53.2329	1
G19943	SAMEA6797821	L430P	No	low fitness	NA	L4	Yes, history of TB (including relapse, failure, default	Positive	South Africa	Female	38.2493	1
G04169	SRR3724662	D435V	No	low fitness	Group 2	L4	Yes, history of TB (including relapse, failure, default	Positive	Côte d'Ivoire	Female	45.4932	1
G21922	SAMEA6797822	H445D	No	low fitness	Group 2	L4	No history of TB	Positive	Côte d'Ivoire	Male	18.8164	1
G19900	SAMEA6797823	H445D	No	low fitness	Group 2	L4	No history of TB	Positive	South Africa	Female	23.9753	1
G19938	SAMEA6797824	S450L	yes	high fitness	Group 3	L2	No history of TB	Positive	South Africa	Female	23.5233	1
G19929	SAMEA6797825	D435V	No	low fitness	Group 2	L2	No history of TB	Positive	South Africa	Female	28.2082	1
G19975	SAMEA6797826	S450L	yes	high fitness	Group 2	L2	Yes, history of TB (including relapse, failure, default	Positive	South Africa	Female	44.1452	1
G19980	SAMEA6797827	S450L	yes	high fitness	Group 2	L2	Yes, history of TB (including relapse, failure, default	Positive	Democratic Republic of Congo	Male	25.6219	1
G04030	SRR3724660	S450L	No	high fitness	Group 2	L4	Yes, history of TB (including relapse, failure, default	Negative	Democratic Republic of Congo	Male	30.5205	1
G04031	SRR3724950	H445D	No	low fitness	Group 2	L4	No history of TB	Negative	Democratic Republic of Congo	Male	32.1479	1
G04032	SRR3724799	S450L	No	high fitness	Group 2	L4	No history of TB	Negative	Democratic Republic of Congo	Male	51.3753	1
G04033	SRR3724807	L452P	No	low fitness	Group 2	L4	Yes, history of TB (including relapse, failure, default	Negative	Côte d'Ivoire	Male	37.2959	1
G04034	SRR7517808;SRR5535684	H445D	No	low fitness	Group 2	L4	Yes, history of TB (including relapse, failure, default	Positive	Côte d'Ivoire	Male	37.2959	1
G04035	SRR7517807;SRR3724956	D435V	No	low fitness	Group 2	L4	Yes, history of TB (including relapse, failure, default	Negative	Côte d'Ivoire	Female	44.3342	1
G04037	SRR3724803	D435V	No	low fitness	Group 2	L4	Yes, history of TB (including relapse, failure, default	Negative	Côte d'Ivoire	Male	62.3836	1
G04038	SRR3724818	S450L	No	high fitness	Group 1	L4	Yes, history of TB (including relapse, failure, default	Negative	Côte d'Ivoire	Male	19.3534	1
G04039	SRR3724965	D435V	No	low fitness	Group 2	L4	Yes, history of TB (including relapse, failure, default	Positive	Côte d'Ivoire	Female	42.389	1
G04040	SRR3724819	L452P	No	low fitness	Group 2	L4	Yes, history of TB (including relapse, failure, default	Negative	Côte d'Ivoire	Male	31.4384	1
G04041	SRR7517733;SRR3724971	H445Y	No	low fitness	Group 2	L4	Yes, history of TB (including relapse, failure, default	Negative	Côte d'Ivoire	Male	38.3863	1
G04042	SRR3724928	D435V	No	low fitness	Group 2	L4	Yes, history of TB (including relapse, failure, default	Negative	Côte d'Ivoire	Female	22.3973	1
G04043	SRR3724802	H445S	No	low fitness	Group 2	L4	Yes, history of TB (including relapse, failure, default	Negative	Côte d'Ivoire	Male	37.4411	1
G04057	SRR3724951	S450L	yes	high fitness	Group 2	L4	Yes, history of TB (including relapse, failure, default	Negative	Democratic Republic of Congo	Male	59.674	1
G04075	SRR3724754	NA	NA	NA	Group 3	L2	No history of TB	Negative	South Africa	Female	46.2575	0
G04106	SRR3725007	NA	NA	NA	Group 3	L2	Yes, history of TB (including relapse, failure, default	Negative	Thailand	Male	37.611	0
G04111	SRR3725012	S450L	No	high fitness	Group 2	L2	Yes, history of TB (including relapse, failure, default	Negative	Thailand	Male	37.6438	1
G04115	SRR3725014	NA	NA	NA	Group 2	L2	No history of TB	Negative	Thailand	Male	41.8219	0
G04121	SRR3725358	NA	NA	NA	Group 2	L1	No history of TB	Negative	Thailand	Female	45.1808	0
G04124	SRR3725361	NA	NA	NA	Group 3	L1	No history of TB	Negative	Thailand	Male	50.589	0
G04316	SRR3724666	NA	NA	NA	Group 2	L2	No history of TB	Negative	Thailand	Male	69.7671	0
G04318	SRR3724789	NA	NA	NA	Group 3	L1	No history of TB	Negative	Thailand	Male	73.6027	0
G04319	SRR3724794	S450L	No	high fitness	Group 3	L1	Yes, history of TB (including relapse, failure, default	Negative	Thailand	Male	42.2411	1
G04320	SRR5535719	P45A;S450L	No	high fitness	Group 2	L4	No history of TB	Negative	Thailand	Male	41.8438	1
G04322	SRR7517742;SRR5535396	S450L	yes	high fitness	Group 2	L2	Yes, history of TB (including relapse, failure, default	Negative	Thailand	Female	62.6603	1
G05025	SRR3725703	H445S	No	low fitness	Group 2	L4	Yes, history of TB (including relapse, failure, default	Negative	Côte d'Ivoire	Female	21.8411	1
G05026	SRR3725714	D435V	No	low fitness	Group 1	L4	Yes, history of TB (including relapse, failure, default	Negative	Côte d'Ivoire	Male	27.274	1
G05028	SRR3725712	H445D	No	low fitness	Group 2	L4	Yes, history of TB (including relapse, failure, default	Negative	Côte d'Ivoire	Female	42.526	1
G05032	SRR3725708	D435V	No	low fitness	Group 2	L4	Yes, history of TB (including relapse, failure, default	Negative	Côte d'Ivoire	Female	30.6356	1
G05034	SRR3725719	H445Y	No	low fitness	Group 2	L4	Yes, history of TB (including relapse, failure, default	Negative	Côte d'Ivoire	Male	45.5644	1
G05035	SRR3725717	S450L	No	high fitness	Group 3	L4	Yes, history of TB (including relapse, failure, default	Negative	Côte d'Ivoire	Male	36.6822	1
G05036	SRR3725718	D435V	No	low fitness	Group 2	L4	Yes, history of TB (including relapse, failure, default	Negative	Côte d'Ivoire	Female	21.6877	1
G05037	SRR3725722	S450L	yes	high fitness	Group 2	L4	Yes, history of TB (including relapse, failure, default	Negative	Côte d'Ivoire	Female	18.6877	1
G05038	SRR3725711	S450L	No	high fitness	Group 1	L4	Yes, history of TB (including relapse, failure, default	Negative	Côte d'Ivoire	Male	34.9315	1
G05048	SRR3725652	NA	NA	NA	Group 3	L2	No history of TB	Negative	South Africa	Male	32.4795	0
G05089	SRR3725690	NA	NA	NA	Group 3	L2	No history of TB	Negative	South Africa	Male	25.5178	0
G05112	SRR3732590	P45L;S450L	No	high fitness	Group 2	L4	No history of TB	Negative	Peru	Male	47.6274	1
G05122	SRR3732588	S450L	No	high fitness	Group 2	L2	No history of TB	Negative	Peru	Female	25.2658	1
G05123	SRR3732721	D435V	No	low fitness	Group 2	L4	No history of TB	Negative	Peru	Female	43.0493	1
G05137	SRR3732594	S450L	yes	high fitness	Group 3	L4	No history of TB	Negative	Peru	Male	20.3726	1
G05138	SRR7517786;SRR3732579	S450L	yes	high fitness	Group 2	L4	No history of TB	Negative	Peru	Female	26.3671	1
G05156	SRR7517771;SRR3732641	S450L	yes	high fitness	Group 3	L4	No history of TB	Negative	Peru	Male	34.1562	1
G05160	SAMEA6797983;SAMN04522093	D435Y	No	low fitness	Group 2	L4	No history of TB	Positive	Côte d'Ivoire	Female	34.6164	1
G05162	SRR3732646	D435V	No	low fitness	Group 2	L4	No history of TB	Negative	Côte d'Ivoire	Male	17.6384	1
G05163	SRR3732683	NA	NA	NA	Group 3	L4	No history of TB	Positive	Peru	Male	32.5808	0
G05180	SRR3732644	S450L	No	high fitness	Group 2	L4	No history of TB	Negative	Côte d'Ivoire	Male	25.7123	1
G07409	SRR5535785	S450L	No	high fitness	Group 1	L4	Yes, history of TB (including relapse, failure, default	Negative	Nigeria	Female	41.2438	1
G07410	SRR5535808	H445D	No	low fitness	Group 2	L4	Yes, history of TB (including relapse, failure, default	Negative	Nigeria	Female	41.7616	1
G07411	SRR5535862	S450L	yes	high fitness	Group 2	L4	Yes, history of TB (including relapse, failure, default	Negative	Democratic Republic of Congo	Female	38.9452	1
G07412	SRR5535858	Q429H;D435Y	No	low fitness	Group 2	L4	Yes, history of TB (including relapse, failure, default	Positive	Democratic Republic of Congo	Male	33.9178	1
G07415	SRR5535718	NA	NA	NA	Group 3	L4	No history of TB	Negative	Peru	Male	24.074	0
G07418	SRR7517681	D435V	No	low fitness	Group 2	L4	Yes, history of TB (including relapse, failure, default	Negative	Côte d'Ivoire	Male	23.3205	1
G07424	SRR5535811	NA	NA	NA	Group 3	L4	No history of TB	Negative	Nigeria	Male	35.3863	0
G07430	SRR5535854	S450L	yes	high fitness	Group 2	L4	Yes, history of TB (including relapse, failure, default	Negative	Nigeria	Male	19.5397	1
G07440	SRR5535830	D435F	No	low fitness	Group 1	L4	Yes, history of TB (including relapse, failure, default	Positive	Nigeria	Male	62.3699	1
G07444	SRR7517678	S450L	No	high fitness	Group 2	L4	Yes, history of TB (including relapse, failure, default	Negative	Democratic Republic of Congo	Female	24.0356	1
G07455	SRR5535857	Q429H;D435Y	No	low fitness	Group 2	L4	Yes, history of TB (including relapse, failure, default	Negative	Democratic Republic of Congo	Male	48.3753	1
G07456	SRR5535835	H445S;K446Q	No	low fitness	Group 2	L4	Yes, history of TB (including relapse, failure, default	Negative	Democratic Republic of Congo	Male	35.0795	1
G07459	SRR5535836	S450L	No	high fitness	NA	L4	Yes, history of TB (including relapse, failure, default	Negative	Nigeria	Male	39.4082	1
G07465	SRR5535786	NA	NA	NA	Group 3	L2	No history of TB	Negative	South Africa	Male	24.8575	0
G07483	SRR5535892	S450L	No	high fitness	Group 2	L3	NA	Negative	Tanzania	Female	NA	0
G07484	SRR5535909	S450L	No	high fitness	Group 2	L3	Yes, history of TB (including relapse, failure, default	Negative	Tanzania	Male	NA	0
G07485	SRR5535911	S450L	No	high fitness	Group 2	L3	Yes, history of TB (including relapse, failure, default	Negative	Tanzania	Male	NA	0
G07487	SRR5535715	NA	NA	NA	Group 2	L2	No history of TB	Negative	Thailand	Male	63.6027	0
G07490	SRR5535713	NA	NA	NA	Group 2	L2	No history of TB	Negative	Thailand	Male	43.8082	0
G07491	SRR5535834	H445D	No	low fitness	Group 2	L4	Yes, history of TB (including relapse, failure, default	Negative	Nigeria	Male	67.7342	1
G07492	SRR5535825	S450L	No	high fitness	Group 2	L4	Yes, history of TB (including relapse, failure, default	Negative	Nigeria	Female	18.7534	1
G07493	SRR5535832	H445D	No	low fitness	NA	L4	Yes, history of TB (including relapse, failure, default	Negative	Nigeria	Male	22.1589	1
G08154	SRR7517781	S450L	No	high fitness	Group 2	L4	Yes, history of TB (including relapse, failure, default	Negative	Democratic Republic of Congo	Male	23.4521	1
G08357	SRR5535925	S450W	No	low fitness	Group 2	L4	No history of TB	Negative	Botswana	Male	NA	0
G08361	SRR5535926	NA	NA	NA	Group 3	L1	No history of TB	Negative	Botswana	Male	NA	0
G08363	SRR5535930	H445L	No	low fitness	Group 2	L2	No history of TB	Positive	Botswana	Male	NA	0
G08365	SRR5535923	S450W	No	low fitness	Group 2	L4	Yes, history of TB (including relapse, failure, default	Negative	Botswana	Female	NA	0
G08366	SRR5535919	S450W	No	low fitness	Group 2	L4	No history of TB	Negative	Botswana	Male	NA	0
G08367	SRR5535921	S450W	No	low fitness	Group 2	L4	Yes, history of TB (including relapse, failure, default	Positive	Botswana	Male	NA	0
G08368	SRR5535910	S450L	No	high fitness	Group 2	L3	Yes, history of TB (including relapse, failure, default	Negative	Tanzania	Male	NA	0
G08369	SRR5535920	S450L	No	high fitness	Group 2	L3	Yes, history of TB (including relapse, failure, default	Positive	Tanzania	Female	NA	0
G08374	SRR5535931	S450L	No	high fitness	Group 2	L3	Yes, history of TB (including relapse, failure, default	Positive	Tanzania	Female	NA	0
G08375	SRR5535907	S450L	No	high fitness	Group 2	L3	Yes, history of TB (including relapse, failure, default	Negative	Tanzania	Female	NA	0
G08376	SRR5535922	S450L	No	high fitness	Group 2	L3	Yes, history of TB (including relapse, failure, default	Positive	Tanzania	Male	NA	0
G08377	SRR5535914	S450L	No	high fitness	Group 2	L3	Yes, history of TB (including relapse, failure, default	Positive	Tanzania	Female	NA	0
G08378	SRR5535861	S450L	No	high fitness	Group 2	L2	Yes, history of TB (including relapse, failure, default	Negative	Tanzania	Male	NA	0
G08379	SRR5535917	S450L	No	high fitness	Group 2	L3	Yes, history of TB (including relapse, failure, default	Positive	Tanzania	Female	NA	0
G08380	SRR5535918	S450L	No	high fitness	Group 2	L3	Yes, history of TB (including relapse, failure, default	Positive	Tanzania	Male	NA	0
G08381	SRR5535915	S450L	No	high fitness	Group 2	L3	NA	Positive	Tanzania	Female	NA	0
G08384	SRR5535912	S450L	No	high fitness	Group 2	L3	Yes, history of TB (including relapse, failure, default	Positive	Tanzania	Female	NA	0
G08385	SRR5535913	S450L	No	high fitness	Group 2	L3	Yes, history of TB (including relapse, failure, default	Positive	Tanzania	Male	NA	0
G08386	SRR5535924	S450L	No	high fitness	Group 2	L2	Yes, history of TB (including relapse, failure, default	Positive	Tanzania	Male	NA	0
G08387	SRR5535908	S450L	No	high fitness	Group 2	L3	Yes, history of TB (including relapse, failure, default	Positive	Tanzania	Male	NA	0
G08793	SAMEA6797828	S450L	No	high fitness	Group 2	L3	NA	Positive	Tanzania	Male	NA	0
G08794	SAMEA6797829	S450L	No	high fitness	Group 2	L2	Yes, history of TB (including relapse, failure, default	Positive	Tanzania	Male	NA	0
G08799	SRR7517834	S450L	yes	high fitness	Group 2	L4	No history of TB	Negative	Peru	Male	26.0849	1
G08800	SRR7517831	D435V	No	low fitness	Group 2	L4	No history of TB	Negative	Peru	Male	25.0219	1
G08801	SRR7517832	S450L	yes	high fitness	Group 3	L4	No history of TB	Negative	Peru	Male	21.1315	1
G08802	SRR7517829	NA	NA	NA	Group 1	L4	No history of TB	Negative	Peru	Male	53.3781	0
G08807	SRR7517836	S450L	yes	high fitness	Group 3	L4	No history of TB	Negative	Peru	Male	23.2219	1
G08810	SRR7517810	D435V	No	low fitness	Group 2	L4	No history of TB	Negative	Peru	Male	27.4712	1
G08811	SRR7517809	H445Y	No	low fitness	Group 2	L4	No history of TB	Negative	Peru	Male	46.0384	1
G08812	SRR7517816	S450L	yes	high fitness	Group 3	L4	No history of TB	Negative	Peru	Male	26.7918	1
G08813	SRR7517815	S450L	No	high fitness	Group 3	L4	No history of TB	Negative	Peru	Male	34.9808	1
G08814	SRR7517814	S450L	yes	high fitness	Group 2	L4	No history of TB	Negative	Peru	Male	18.937	1
G08815	SRR7517813	S450L	No	high fitness	Group 2	L4	No history of TB	Negative	Peru	Male	26.1233	1
G08818	SRR7517792	D435V	No	low fitness	Group 2	L4	Yes, history of TB (including relapse, failure, default	Negative	Côte d'Ivoire	Male	31.5151	1
G08819	SRR7517793	D435V	No	low fitness	Group 2	L4	Yes, history of TB (including relapse, failure, default	Negative	Côte d'Ivoire	Female	28.4822	1
G08820	SRR7517794	S450L	No	high fitness	Group 2	L4	Yes, history of TB (including relapse, failure, default	Negative	Côte d'Ivoire	Male	22.7315	1
G08822	SRR7517788	H445T;K446Q	No	low fitness	Group 2	L4	Yes, history of TB (including relapse, failure, default	Negative	Côte d'Ivoire	Male	35.5288	1
G08823	SRR7517789	V170F;H445Y	No	low fitness	Group 2	L4	Yes, history of TB (including relapse, failure, default	Negative	Côte d'Ivoire	Male	56.2712	1
G08824	SRR7517790	D435V	No	low fitness	Group 2	L4	Yes, history of TB (including relapse, failure, default	Negative	Côte d'Ivoire	Female	28.5233	1
G08825	SRR7517791	S450L	yes	high fitness	Group 2	L4	Yes, history of TB (including relapse, failure, default	Negative	Côte d'Ivoire	Female	44.5534	1
G08827	SRR7517787	D435V	No	low fitness	Group 2	L4	No history of TB	Negative	Peru	Female	37.8658	1
G08828	SRR7517768	S450L	yes	high fitness	Group 3	L4	No history of TB	Positive	Peru	Male	28.6301	1
G08829	SRR7517767	E207K;H445Y	No	low fitness	Group 3	L4	No history of TB	Negative	Peru	Male	23.1644	1
G08830	SRR7517770	V170F	yes	low fitness	Group 3	L4	No history of TB	Negative	Peru	Female	21.474	1
G08831	SRR7517769	S450L;F971L	No	high fitness	Group 2	L4	No history of TB	Negative	Peru	Male	76.7644	1
G08832	SRR7517772	D435V	No	low fitness	Group 2	L4	No history of TB	Negative	Peru	Male	30.4603	1
G08834	SRR7517774	S450L	No	high fitness	Group 2	L4	Yes, history of TB (including relapse, failure, default	Negative	Democratic Republic of Congo	Male	27.8082	1
G19889	SAMEA6797830	D435F	No	low fitness	NA	L4	Yes, history of TB (including relapse, failure, default	Negative	South Africa	Male	24.8959	1
G19890	SAMEA6797831	S450L	yes	high fitness	Group 2	L2	No history of TB	Negative	South Africa	Female	25.8082	1
G19891	SAMEA6797832	L430P;S441T	No	low fitness	Group 2	L4	Yes, history of TB (including relapse, failure, default	Positive	Côte d'Ivoire	Male	35	1
G19892	SAMEA6797833	I491F	No	low fitness	Group 2	L4	Yes, history of TB (including relapse, failure, default	Negative	South Africa	Male	35.5753	1
G19895	SAMEA6797834	S450L	yes	high fitness	Group 2	L4	No history of TB	Negative	South Africa	Male	31.5342	1
G19896	SAMEA6797835	S450L	No	high fitness	NA	L4	No history of TB	Negative	South Africa	Male	25.5726	1
G19897	SAMEA6797836	D435V	No	low fitness	Group 2	L4	Yes, history of TB (including relapse, failure, default	Positive	Côte d'Ivoire	Female	30.9973	1
G19905	SAMEA6797837	S450L	No	high fitness	Group 3	L2	Yes, history of TB (including relapse, failure, default	Negative	South Africa	Female	54.8521	1
G19906	SAMEA6797838	Q432K	No	low fitness	Group 3	L4	No history of TB	Negative	South Africa	Male	58.3315	1
G19910	SAMEA6797839	H445Y	No	low fitness	Group 2	L4	No history of TB	Positive	Côte d'Ivoire	Male	NA	0
G19912	SAMEA6797840	H445L	No	low fitness	Group 2	L2	Yes, history of TB (including relapse, failure, default	Positive	South Africa	Male	62.0137	1
G19915	SAMEA6797841	NA	NA	NA	Group 2	L4	No history of TB	Negative	Côte d'Ivoire	Male	25.2685	0
G19917	SAMEA6797842	NA	NA	NA	Group 3	L4	No history of TB	Negative	Côte d'Ivoire	Male	21.2959	0
G19918	SAMEA6797843	S450L;D634G	yes	high fitness	Group 2	L4	Yes, history of TB (including relapse, failure, default	Negative	Democratic Republic of Congo	Male	29.6575	1
G19922	SAMEA6797844	S450L	No	high fitness	Group 3	L2	Yes, history of TB (including relapse, failure, default	Negative	South Africa	Male	29.1425	1
G19925	SAMEA6797845	S450L	yes	high fitness	Group 2	L4	No history of TB	Negative	South Africa	Male	31.3589	1
G19927	SAMEA6797846	D435V	No	low fitness	Group 2	L2	Yes, history of TB (including relapse, failure, default	Negative	South Africa	Male	22.8712	1
G19931	SAMEA6797847	S450L	yes	high fitness	Group 3	L2	No history of TB	Negative	South Africa	Female	26.6795	1
G19932	SAMEA6797848	H445L	No	low fitness	Group 2	L2	Yes, history of TB (including relapse, failure, default	Positive	South Africa	Male	29.8795	1
G19933	SAMEA6797849	S450L	yes	high fitness	Group 3	L2	Yes, history of TB (including relapse, failure, default	Negative	South Africa	Male	55.8219	1
G19934	SAMEA6797850	S450L	No	high fitness	NA	L2	Yes, history of TB (including relapse, failure, default	Negative	South Africa	Male	19.6384	1
G19936	SAMEA6797851	D435Y;P454H	No	low fitness	Group 2	L4	Yes, history of TB (including relapse, failure, default	Negative	South Africa	Female	45.8658	1
G19939	SAMEA6797852	H445N	No	low fitness	Group 2	L4	No history of TB	Positive	Peru	Male	25.0712	1
G19940	SAMEA6797853	S450L	yes	high fitness	Group 3	L2	No history of TB	Negative	South Africa	Male	34.811	1
G19955	SAMEA6797854	D435V	No	low fitness	Group 2	L4	Yes, history of TB (including relapse, failure, default	Positive	Côte d'Ivoire	Male	25.2959	1
G19956	SAMEA6797855	L430P	No	low fitness	NA	L1	No history of TB	Negative	South Africa	Female	20.337	1
G19957	SAMEA6797856	L430P	No	low fitness	NA	L4	No history of TB	Negative	South Africa	Male	31.137	1
G19958	SAMEA6797857	L430P	No	low fitness	NA	L4	Yes, history of TB (including relapse, failure, default	Negative	South Africa	Male	24.3123	1
G19959	SAMEA6797858	D435V	No	low fitness	Group 2	L4	Yes, history of TB (including relapse, failure, default	Positive	Côte d'Ivoire	Female	31.189	1
G19961	SAMEA6797859	H445D	No	low fitness	Group 2	L4	No history of TB	Positive	Côte d'Ivoire	Female	45.3342	1
G19962	SAMEA6797860	D435V	No	low fitness	Group 2	L4	Yes, history of TB (including relapse, failure, default	Positive	Côte d'Ivoire	Male	22.2466	1
G19963	SAMEA6797861	NA	NA	NA	Group 2	L4	No history of TB	Negative	Côte d'Ivoire	Male	38.1096	0
G19964	SAMEA6797862	L430P	No	low fitness	NA	L4	Yes, history of TB (including relapse, failure, default	Negative	South Africa	Male	29.7205	1
G19968	SAMEA6797863	L430P	No	low fitness	NA	L4	Yes, history of TB (including relapse, failure, default	Negative	South Africa	Male	40.0521	1
G19973	SAMEA6797864	S450L	No	high fitness	Group 2	L4	Yes, history of TB (including relapse, failure, default	Negative	South Africa	Female	20.8521	1
G19974	SAMEA6797865	L430P;S431T	No	low fitness	NA	L4	Yes, history of TB (including relapse, failure, default	Positive	South Africa	Female	18.5123	1
G19981	SAMEA6797866	S450L	No	high fitness	Group 2	L4	No history of TB	Negative	Democratic Republic of Congo	Female	47.4137	1
G19982	SAMEA6797867	S450L	No	high fitness	Group 2	L4	Yes, history of TB (including relapse, failure, default	Negative	Democratic Republic of Congo	Male	32.8082	1
G19983	SAMEA6797868	D435V	No	low fitness	Group 2	L4	Yes, history of TB (including relapse, failure, default	Negative	Democratic Republic of Congo	Male	30.7233	1
G19985	SAMEA6797869	H445Y	No	low fitness	Group 1	L4	Yes, history of TB (including relapse, failure, default	Negative	Democratic Republic of Congo	Female	24.1041	1
G19986	SAMEA6797870	S450L	yes	high fitness	Group 2	L4	Yes, history of TB (including relapse, failure, default	Negative	Democratic Republic of Congo	Male	47.1397	1
G19987	SAMEA6797871	S450L	No	high fitness	Group 2	L4	No history of TB	Negative	Democratic Republic of Congo	Female	30.5562	1
G19988	SAMEA6797872	D435V	No	low fitness	Group 2	L4	Yes, history of TB (including relapse, failure, default	Negative	South Africa	Male	23.4329	1
G19989	SAMEA6797873	D435V	No	low fitness	Group 2	L4	No history of TB	Negative	Peru	Male	24.5616	1
G19990	SAMEA6797874	S450L	No	high fitness	Group 2	L4	Yes, history of TB (including relapse, failure, default	Negative	South Africa	Female	56.8329	1
G19992	SAMEA6797875	L378R;L452P	No	low fitness	Group 2	L4	No history of TB	Negative	Democratic Republic of Congo	Female	22.0027	1
G19993	SAMEA6797876	D435V	No	low fitness	Group 2	L4	No history of TB	Negative	South Africa	Male	19.2411	1
G19994	SAMEA6797877	D435V	No	low fitness	Group 2	L2	Yes, history of TB (including relapse, failure, default	Negative	Democratic Republic of Congo	Female	16.9397	1
G19996	SAMEA6797878	D435V	No	low fitness	Group 2	L2	Yes, history of TB (including relapse, failure, default	Positive	South Africa	Female	39.9863	1
G19997	SAMEA6797879	H445L	No	low fitness	Group 2	L4	No history of TB	Negative	South Africa	Female	24.1671	1
G20001	SAMEA6797880	D435V	No	low fitness	Group 2	L4	No history of TB	Negative	Peru	Male	20.3205	1
G20005	SAMEA6797881	S450L;V496M	No	high fitness	Group 1	L3	Yes, history of TB (including relapse, failure, default	Positive	Nigeria	Male	28.2	1
G20007	SAMEA6797882	D435V	No	low fitness	Group 2	L2	Yes, history of TB (including relapse, failure, default	Positive	Nigeria	Male	38.1452	1
G20008	SAMEA6797883	D435F	No	low fitness	NA	L4	Yes, history of TB (including relapse, failure, default	Negative	Nigeria	Male	NA	0
G20009	SAMEA6797884	F433inframeinsertion	No	low fitness	Group 2	L4	Yes, history of TB (including relapse, failure, default	Negative	Nigeria	Female	34.5041	1
G20012	SAMEA6797885	T400A;S450L	No	high fitness	Group 3	L2	Yes, history of TB (including relapse, failure, default	Negative	Côte d'Ivoire	Female	21.3178	1
G20014	SAMEA6797886	D435V	No	low fitness	Group 2	L4	Yes, history of TB (including relapse, failure, default	Negative	Côte d'Ivoire	Male	28.5233	1
G20017	SAMEA6797887	S441Q	No	low fitness	Group 1	L4	Yes, history of TB (including relapse, failure, default	Negative	Nigeria	Female	28.6959	1
G20019	SAMEA6797888	S450L;K891E	No	high fitness	Group 1	L4	Yes, history of TB (including relapse, failure, default	Negative	Nigeria	Male	32.9945	1
G20021	SAMEA6797889	H445L	No	low fitness	NA	L4	Yes, history of TB (including relapse, failure, default	Negative	Nigeria	Male	26.7397	1
G20022	SAMEA6797890	H445L	No	low fitness	NA	L4	No history of TB	Negative	Nigeria	Female	35.7288	1
G20023	SAMEA6797891	S450L	yes	high fitness	Group 1	L4	Yes, history of TB (including relapse, failure, default	Negative	Nigeria	Female	32.811	1
G20034	SAMEA6797892	S450L	yes	high fitness	Group 2	L4	Yes, history of TB (including relapse, failure, default	Positive	Côte d'Ivoire	Male	54.6192	1
G20048	SAMEA6797893	D435V	No	low fitness	Group 2	L2	Yes, history of TB (including relapse, failure, default	Negative	Nigeria	Male	29.6	1
G20050	SAMEA6797894	H445D	No	low fitness	Group 2	L4	Yes, history of TB (including relapse, failure, default	Negative	Nigeria	Male	33.7781	1
G20060	SAMEA6797895	S450L	No	high fitness	Group 2	L2	Yes, history of TB (including relapse, failure, default	Negative	Tanzania	Male	NA	0
G20061	SAMEA6797896	S450L	No	high fitness	Group 2	L2	NA	Negative	Tanzania	Female	NA	0
G20074	SAMEA6797897	S450L	No	high fitness	Group 2	L3	Yes, history of TB (including relapse, failure, default	Negative	Tanzania	Female	NA	0
G20076	SAMEA6797898	S450L	No	high fitness	Group 2	L3	Yes, history of TB (including relapse, failure, default	Positive	Tanzania	Male	NA	0
G20077	SAMEA6797899	S450L	No	high fitness	Group 2	L2	Yes, history of TB (including relapse, failure, default	Negative	Tanzania	Male	NA	0
G20078	SAMEA6797900	S450L	No	high fitness	Group 2	L3	Yes, history of TB (including relapse, failure, default	Negative	Tanzania	Female	NA	0
G20079	SAMEA6797901	S450L	No	high fitness	Group 2	L3	Yes, history of TB (including relapse, failure, default	Positive	Tanzania	Male	NA	0
G20080	SAMEA6797902	S450L	No	high fitness	Group 2	L3	Yes, history of TB (including relapse, failure, default	Negative	Tanzania	Male	NA	0
G20081	SAMEA6797903	S450L	No	high fitness	Group 2	L3	Yes, history of TB (including relapse, failure, default	Negative	Tanzania	Male	NA	0
G20082	SAMEA6797904	H445Q;L452P	No	low fitness	Group 2	L4	Yes, history of TB (including relapse, failure, default	Negative	Nigeria	Male	36.9178	1
G20083	SAMEA6797905	S450L	No	high fitness	Group 2	L3	Yes, history of TB (including relapse, failure, default	Negative	Tanzania	Female	NA	0
G20084	SAMEA6797906	S450L	No	high fitness	Group 2	L4	Yes, history of TB (including relapse, failure, default	Negative	Kenya	Male	23.6932	1
G20085	SAMEA6797907	Q429H;D435F	No	low fitness	Group 2	L3	Yes, history of TB (including relapse, failure, default	Negative	Kenya	Female	27.2082	1
G20087	SAMEA6797908	D435Y	No	low fitness	Group 1	L4	Yes, history of TB (including relapse, failure, default	Positive	Kenya	Male	40.7753	1
G20089	SAMEA6797909	NA	NA	NA	Group 1	L4	Yes, history of TB (including relapse, failure, default	Negative	Kenya	Female	32.2274	0
G20096	SAMEA6797910	S450L	No	high fitness	Group 2	L3	Yes, history of TB (including relapse, failure, default	Negative	Tanzania	Male	NA	0
G20097	SAMEA6797911	S450L	No	high fitness	Group 2	L3	NA	Negative	Tanzania	Female	NA	0
G20098	SAMEA6797912	S450L	No	high fitness	Group 2	L3	Yes, history of TB (including relapse, failure, default	Negative	Tanzania	Male	NA	0
G20099	SAMEA6797913	S450L;E319K	yes	high fitness	Group 2	L4	Yes, history of TB (including relapse, failure, default	Negative	Nigeria	Male	31.0274	1
G20100	SAMEA6797914	D435G;L430P	No	low fitness	Group 2	L4	Yes, history of TB (including relapse, failure, default	Negative	Nigeria	Male	36.5014	1
G20101	SAMEA6797915	S450L	No	high fitness	Group 2	L3	NA	Negative	Tanzania	Male	NA	0
G20104	SAMEA6797916	S450L	No	high fitness	Group 2	L3	NA	Negative	Tanzania	Male	NA	0
G20105	SAMEA6797917	S450L	No	high fitness	Group 2	L3	NA	Negative	Tanzania	Male	NA	0
G20106	SAMEA6797918	S450L	No	high fitness	Group 2	L3	NA	Negative	Tanzania	Male	NA	0
G20107	SAMEA6797919	S450L	No	high fitness	Group 2	L3	Yes, history of TB (including relapse, failure, default	Positive	Tanzania	Male	NA	0
G20108	SAMEA6797920	S450L	No	high fitness	NA	L3	NA	Negative	Tanzania	Male	NA	0
G21726	SAMEA6797921	L452P	No	low fitness	Group 2	L4	No history of TB	Negative	Peru	Male	27.5589	1
G21727	SAMEA6797984	NA	NA	NA	Group 2	L4	No history of TB	Negative	Peru	Female	61.8164	0
G21733	SAMEA6797922	NA	NA	NA	Group 2	L4	No history of TB	Negative	Peru	Female	31.6658	0
G21863	SAMEA6797923	S450L	No	high fitness	NA	L4	Yes, history of TB (including relapse, failure, default	Positive	Botswana	Female	NA	0
G21865	SAMEA6797924	S450L	yes	high fitness	Group 2	L4	Yes, history of TB (including relapse, failure, default	Negative	Botswana	Male	NA	0
G21868	SAMEA6797925	H445D	No	low fitness	NA	L4	No history of TB	Positive	Botswana	Female	NA	0
G21870	SAMEA6797926	S450L	No	high fitness	Group 2	L4	Yes, history of TB (including relapse, failure, default	Positive	Botswana	Female	NA	0
G21875	SAMEA6797927	D435G	No	low fitness	Group 2	L4	No history of TB	Positive	Botswana	Female	NA	0
G21876	SAMEA6797928	D634G;S450L	yes	high fitness	Group 2	L4	No history of TB	Negative	Democratic Republic of Congo	Female	42.9479	1
G21877	SAMEA6797929	S450L	No	high fitness	Group 2	L4	Yes, history of TB (including relapse, failure, default	Negative	Democratic Republic of Congo	Male	65.8356	1
G21878	SAMEA6797930	rpoB disruptive inframe insertion Ser431_Gln432insHis	No	low fitness	Group 2	L4	No history of TB	Positive	Botswana	Female	NA	0
G21881	SAMEA6797931	D634G;S450L	yes	high fitness	Group 2	L4	Yes, history of TB (including relapse, failure, default	Negative	Democratic Republic of Congo	Male	19.7808	1
G21883	SAMEA6797932	R827C;S450L	yes	high fitness	Group 2	L4	Yes, history of TB (including relapse, failure, default	Negative	Botswana	Male	NA	0
G21889	SAMEA6797933	D435V	No	low fitness	Group 2	L4	No history of TB	Positive	Peru	Male	22.9808	1
G21890	SAMEA6797934	S450L	No	high fitness	NA	L1	No history of TB	Positive	Botswana	Female	NA	0
G21891	SAMEA6797935	Leu430_Gln432del disruptive_inframe_deletion	No	low fitness	Group 2	L4	No history of TB	Negative	Democratic Republic of Congo	Male	19.2219	1
G21895	SAMEA6797936	D435V	No	low fitness	Group 2	L4	No history of TB	Positive	Peru	Male	21.6493	1
G21896	SAMEA6797937	H445D	No	low fitness	NA	L4	No history of TB	Positive	Botswana	Female	NA	0
G21897	SAMEA6797938	S450L;R552H	No	high fitness	Group 3	L4	Yes, history of TB (including relapse, failure, default	Positive	Botswana	Female	NA	0
G21899	SAMEA6797939	S450L	yes	high fitness	NA	L3	No history of TB	Positive	Botswana	Female	NA	0
G21902	SAMEA6797940	H445D	No	low fitness	NA	L4	No history of TB	Positive	Botswana	Male	NA	0
G21903	SAMEA6797941	S431 disruptive inframe insertion	No	low fitness	Group 2	L4	No history of TB	Positive	Botswana	Male	NA	0
G21904	SAMEA6797942	H445D	No	low fitness	Group 2	L4	Yes, history of TB (including relapse, failure, default	Negative	Botswana	Male	NA	0
G21911	SAMEA6797943	D435V	No	low fitness	Group 2	L4	No history of TB	Negative	Botswana	Male	NA	0
G21912	SAMEA6797944	S450L	No	high fitness	NA	L1	Yes, history of TB (including relapse, failure, default	Positive	Botswana	Male	NA	0
G21913	SAMEA6797945	NA	NA	NA	Group 3	L4	No history of TB	Negative	Botswana	Male	NA	0
G21924	SAMEA6797946	NA	NA	NA	Group 3	L4	No history of TB	Positive	Botswana	Female	NA	0
G21926	SAMEA6797947	D435V	No	low fitness	Group 2	L4	Yes, history of TB (including relapse, failure, default	Positive	Botswana	Female	NA	0
G21932	SAMEA6797948	S450L	No	high fitness	NA	L4	Yes, history of TB (including relapse, failure, default	Negative	Democratic Republic of Congo	Male	23.9589	1
G21933	SAMEA6797949	S450L	No	high fitness	Group 2	L4	No history of TB	Positive	Botswana	Female	NA	0
G21934	SAMEA6797950	H445L	No	low fitness	Group 2	L2	No history of TB	Positive	Botswana	Female	NA	0
G21937	SAMEA6797951	V170F	No	low fitness	NA	L1	No history of TB	Positive	Botswana	Male	NA	0
G21939	SAMEA6797952	S450W	No	low fitness	Group 2	L4	Yes, history of TB (including relapse, failure, default	Positive	Nigeria	Female	38.126	1
G21940	SAMEA6797953	S450L	No	high fitness	Group 2	L4	Yes, history of TB (including relapse, failure, default	Negative	Democratic Republic of Congo	Male	33.5726	1
G21941	SAMEA6797954	D435F	No	low fitness	Group 2	L3	Yes, history of TB (including relapse, failure, default	Negative	Kenya	Female	44.1425	1
G21943	SAMEA6797955	H445D	No	low fitness	NA	L4	Yes, history of TB (including relapse, failure, default	Negative	Botswana	Male	NA	0
G21945	SAMEA6797956	NA	NA	NA	Group 2	L4	Yes, history of TB (including relapse, failure, default	Positive	Botswana	Female	NA	0
G21948	SAMEA6797957	H445L	No	low fitness	Group 2	L2	No history of TB	Positive	Botswana	Female	NA	0
G21952	SAMEA6797958	S450L	yes	high fitness	Group 2	L4	Yes, history of TB (including relapse, failure, default	Negative	Botswana	Male	NA	0
G21953	SAMEA6797959	T400A;S450L	No	high fitness	Group 2	L1	No history of TB	Positive	Botswana	Female	NA	0
G21955	SAMEA6797960	S450L	yes	high fitness	Group 2	L4	Yes, history of TB (including relapse, failure, default	Negative	Botswana	Male	NA	0
G21956	SAMEA6797961	S450L	yes	high fitness	NA	L2	No history of TB	Positive	Botswana	Female	NA	0
G21957	SAMEA6797962	H445L	No	low fitness	Group 2	L2	No history of TB	Negative	Botswana	Female	NA	0
G21965	SAMEA6797963	H445Y	No	low fitness	NA	L4	Yes, history of TB (including relapse, failure, default	Positive	Botswana	Male	NA	0
G21969	SAMEA6797964	H445S;K446Q	No	low fitness	Group 2	L4	No history of TB	Positive	Democratic Republic of Congo	Female	28.9397	1
G21978	SAMEA6797965	H445D	No	low fitness	Group 2	L4	Yes, history of TB (including relapse, failure, default	Positive	Botswana	Female	NA	0
G21979	SAMEA6797966	S450L	yes	high fitness	Group 2	L4	No history of TB	Positive	Botswana	Male	NA	0
G22164	SAMEA6797967	H445D	No	low fitness	Group 2	L4	Yes, history of TB (including relapse, failure, default	Positive	Côte d'Ivoire	Female	25.2055	1
G22167	SAMEA6797968	S450L	No	high fitness	Group 3	L4	Yes, history of TB (including relapse, failure, default	Negative	Nigeria	Male	29.5479	1
G22171	SAMEA6797969	S450L	No	high fitness	Group 2	L3	Yes, history of TB (including relapse, failure, default	Negative	Tanzania	Male	NA	0
G22172	SAMEA6797970	D435Y	No	low fitness	Group 2	L4	Yes, history of TB (including relapse, failure, default	Negative	South Africa	Male	25.3452	1
G22174	SAMEA6797971	S450L	yes	high fitness	Group 2	L4	Yes, history of TB (including relapse, failure, default	Negative	Nigeria	Female	21.8384	1
G22175	SAMEA6797972	S450L	No	high fitness	Group 2	L3	Yes, history of TB (including relapse, failure, default	Negative	Tanzania	Male	NA	0
G22177	SAMEA6797973	H445Y	No	low fitness	Group 2	L4	Yes, history of TB (including relapse, failure, default	Negative	Côte d'Ivoire	Male	32.5205	1
G22178	SAMEA6797974	S450L	No	high fitness	Group 2	L4	Yes, history of TB (including relapse, failure, default	Negative	Nigeria	Male	49.1945	1
G22180	SAMEA6797975	S450L	No	high fitness	Group 2	L2	Yes, history of TB (including relapse, failure, default	Negative	Tanzania	Male	NA	0
G22181	SAMEA6797976	H445D	No	low fitness	NA	L4	Yes, history of TB (including relapse, failure, default	Negative	Nigeria	Female	19.463	1
G22185	SAMEA6797977	Q432L;R827G	No	low fitness	Group 2	L4	Yes, history of TB (including relapse, failure, default	Negative	Nigeria	Female	NA	0
G22188	SAMEA6797978	S450L	yes	high fitness	Group 2	L4	Yes, history of TB (including relapse, failure, default	Negative	Nigeria	Male	45.4082	1
G22191	SAMEA6797979	S450L	No	high fitness	Group 2	L4	Yes, history of TB (including relapse, failure, default	Negative	Nigeria	Male	29.5233	1
G22193	SAMEA6797980	H445L	No	low fitness	Group 2	L4	Yes, history of TB (including relapse, failure, default	Negative	Nigeria	Female	23.2219	1
G22196	SAMEA6797981	S450L	yes	high fitness	Group 2	L4	Yes, history of TB (including relapse, failure, default	Positive	Nigeria	Female	27.1836	1
G22203	SAMEA6797982	D435V	No	low fitness	Group 2	L4	Yes, history of TB (including relapse, failure, default	Negative	Nigeria	Female	22.1452	1

## Sheet: Feuil3
Supplementary table S1 Summary data of the M. tuberculosis strains analysed in this study
